# Supplementary material for: New Players in Neuronal Iron Homeostasis: Insights from CRISPRi Studies
Source: Antioxidants (Basel). 2022 Sep 14;11(9):1807. doi: 10.3390/antiox11091807 (PMC9495848; doi:10.3390/antiox11091807)
Supplement: Supplementary file 1 [file antioxidants-11-01807-s001.zip]

Archive with 1 entries (1 files):
- antioxidants-1878272-supplementary.pdf
